# Supplementary material for: Clofoctol inhibits SARS-CoV-2 replication and reduces lung pathology in mice
Source: PLoS Pathog. 2022 May 19;18(5):e1010498. doi: 10.1371/journal.ppat.1010498 (PMC9119441; doi:10.1371/journal.ppat.1010498)
Supplement: S2 Table — (XLSX) [file ppat.1010498.s002.xlsx]

## Sheet: List of 65
INN	Robust Zscore %PI+ nuclei	% PI+ Nuclei	Robust Zscore Nb nuclei	Nb nuclei
Promazine Hydrochloride	-4.99056	10.6843	4.13636	3098
Clofoctol	-4.90581	5.80229	2.74044	2792
Clomifene Citrate	-4.88013	11.6038	2.61244	2706
Posaconazole	-4.70244	13.0834	1.83881	2507
Zuclopenthixol	-4.64004	8.05751	3.41663	2991
Ivacaftor	-4.44265	15.2466	2.49581	2676
Carpipramine	-4.39509	10.1361	0.4944	2131
Methiothepin Mesylate	-4.39319	15.6584	1.92434	2529
Chloroquine	-4.26555	0	6.63249	3414
Prochlorperazine Dimaleate	-4.2529	0.113636	3.87029	2640
Amoxapine	-4.24689	0.167715	2.96026	2385
Protriptyline Hydrochloride	-4.21706	0.43573	2.63908	2295
Perhexiline Maleate	-4.19538	0.630631	2.37142	2220
Aceprometazine	-4.18142	11.9492	1.8128	2519
Metergoline	-4.17927	3.5968	1.98006	2252
Tropatepine hydrochloride	-4.10106	4.35906	4.80157	3097
Codeine Hydrochloride	-4.07744	12.8315	1.96571	2564
Cinchonine	-3.98753	19.0362	3.4677	2926
Flupenthixol Dihydrochloride	-3.92036	3.10228	1.81113	2063
Umifenovir Hydrochloride	-3.90813	11.6874	1.61878	2892
Nortriptyline Hydrochloride	-3.87186	6.59294	2.31063	2351
Salmeterol Xinafoate	-3.80677	7.22727	1.80643	2200
Piperacetazine	-3.67949	14.52	1.69255	2927
Atorvastatin	-3.57685	17.0793	1.35068	2383
Opipramol	-3.56022	17.2204	2.76422	2799
Ursolic Acid	-3.5125	10.0954	2.86158	2516
Radotinib	-3.50461	16.6865	0.841006	2523
Voxtalisib Analogue	-3.30034	6.27366	3.41545	3698
Pipotiazine	-3.28074	4	5.34418	3425
Eliglustat	-3.24527	7.14537	1.88015	2841
Terfenadine	-3.23157	4.55756	5.18002	3379
Oxetorone	-3.18588	5.07559	3.03521	2778
Spiperone	-3.13352	0.0883132	6.88089	3397
Perphenazine	-3.11998	5.82278	1.57916	2370
Maprotiline Hydrochloride	-3.11626	0.253058	3.16032	2371
Loperamide Hydrochloride	-3.11382	0.276339	5.06049	2895
Amodiaquine Dihydrochloride Dihydrate	-3.11163	0.297324	1.88023	2018
Raloxifene Hydrochloride	-3.10559	0.354925	6.82287	3381
Trifluoperazine Dihydrochloride	-3.09734	0.433735	2.08693	2075
Azelastine Hydrochloride	-3.08804	2.00818	3.25648	2689
Amlodipine	-3.08667	2.0241	7.71544	4150
Ozanimod	-3.08498	9.6828	3.22914	3594
Carvedilol	-3.0764	2.14391	5.44171	3405
Hydroxychloroquine Sulfate	-3.073	2.18354	4.69397	3160
Mequitazine	-3.07225	6.36395	3.49558	2907
Clomipramine Hydrochloride	-3.06616	0.731351	1.9999	2051
Doramapimod	-3.06059	10.0688	3.03566	3486
Fluphenazine Dihydrochloride	-3.05687	0.820068	2.07968	2073
Triflupromazine Hydrochloride	-3.04231	0.959112	1.74606	1981
Homochlorcyclizine Dihydrochloride	-3.03069	1.07	2.69615	2243
Desipramine Hydrochloride	-2.97591	7.4563	3.12443	2803
Chlorpromazine Hydrochloride	-2.90143	4.18466	4.23922	3011
Nitazoxanide	-2.82576	5.06725	4.80689	3197
Quinidine	-2.75002	3.74948	3.36339	2427
Quinacrine Dihydrochloride	-1.19998	27.551	3.19223	2450
E151	-3.9102	19.6801	-2.31698	1438
Nifuroxazide	-3.70123	5.07166	-2.31432	907
Digitoxigenin	-3.38711	7.89474	-4.87311	190
Desloratadine	-3.34946	24.3492	-0.738635	1844
Bepridil Hydrochloride	-3.18125	25.7499	-1.03798	1767
Niclosamide	-3.15757	13.5546	-3.12536	723
Nocodazole	-3.14824	13.6456	-2.26055	982
Mycophenolate Mofetil	-3.11642	1.67715	-2.03873	954
Dihydroartemisinine	-3.06571	26.7119	-1.03798	1767
Harmaline	6.41976	91.292	6.01421	3158

## Sheet: List of 57
INN	Robust Zscore %PI+ nuclei	% PI+ Nuclei	Robust Zscore Nb nuclei	Nb nuclei
Promazine Hydrochloride	-4.99056	10.6843	4.13636	3098
Clofoctol	-4.90581	5.80229	2.74044	2792
Clomifene Citrate	-4.88013	11.6038	2.61244	2706
Posaconazole	-4.70244	13.0834	1.83881	2507
Zuclopenthixol	-4.64004	8.05751	3.41663	2991
Ivacaftor	-4.44265	15.2466	2.49581	2676
Carpipramine	-4.39509	10.1361	0.4944	2131
Methiothepin Mesylate	-4.39319	15.6584	1.92434	2529
Chloroquine	-4.26555	0	6.63249	3414
Prochlorperazine Dimaleate	-4.2529	0.113636	3.87029	2640
Amoxapine	-4.24689	0.167715	2.96026	2385
Protriptyline Hydrochloride	-4.21706	0.43573	2.63908	2295
Perhexiline Maleate	-4.19538	0.630631	2.37142	2220
Aceprometazine	-4.18142	11.9492	1.8128	2519
Metergoline	-4.17927	3.5968	1.98006	2252
Tropatepine hydrochloride	-4.10106	4.35906	4.80157	3097
Codeine Hydrochloride	-4.07744	12.8315	1.96571	2564
Cinchonine	-3.98753	19.0362	3.4677	2926
Flupenthixol Dihydrochloride	-3.92036	3.10228	1.81113	2063
Umifenovir Hydrochloride	-3.90813	11.6874	1.61878	2892
Nortriptyline Hydrochloride	-3.87186	6.59294	2.31063	2351
Salmeterol Xinafoate	-3.80677	7.22727	1.80643	2200
Piperacetazine	-3.67949	14.52	1.69255	2927
Atorvastatin	-3.57685	17.0793	1.35068	2383
Opipramol	-3.56022	17.2204	2.76422	2799
Ursolic Acid	-3.5125	10.0954	2.86158	2516
Radotinib	-3.50461	16.6865	0.841006	2523
Voxtalisib Analogue	-3.30034	6.27366	3.41545	3698
Pipotiazine	-3.28074	4	5.34418	3425
Eliglustat	-3.24527	7.14537	1.88015	2841
Terfenadine	-3.23157	4.55756	5.18002	3379
Oxetorone	-3.18588	5.07559	3.03521	2778
Spiperone	-3.13352	0.0883132	6.88089	3397
Perphenazine	-3.11998	5.82278	1.57916	2370
Maprotiline Hydrochloride	-3.11626	0.253058	3.16032	2371
Loperamide Hydrochloride	-3.11382	0.276339	5.06049	2895
Amodiaquine Dihydrochloride Dihydrate	-3.11163	0.297324	1.88023	2018
Raloxifene Hydrochloride	-3.10559	0.354925	6.82287	3381
Trifluoperazine Dihydrochloride	-3.09734	0.433735	2.08693	2075
Azelastine Hydrochloride	-3.08804	2.00818	3.25648	2689
Amlodipine	-3.08667	2.0241	7.71544	4150
Ozanimod	-3.08498	9.6828	3.22914	3594
Carvedilol	-3.0764	2.14391	5.44171	3405
Hydroxychloroquine Sulfate	-3.073	2.18354	4.69397	3160
Mequitazine	-3.07225	6.36395	3.49558	2907
Clomipramine Hydrochloride	-3.06616	0.731351	1.9999	2051
Doramapimod	-3.06059	10.0688	3.03566	3486
Fluphenazine Dihydrochloride	-3.05687	0.820068	2.07968	2073
Triflupromazine Hydrochloride	-3.04231	0.959112	1.74606	1981
Homochlorcyclizine Dihydrochloride	-3.03069	1.07	2.69615	2243
Desipramine Hydrochloride	-2.97591	7.4563	3.12443	2803
Chlorpromazine Hydrochloride	-2.90143	4.18466	4.23922	3011
Nitazoxanide	-2.82576	5.06725	4.80689	3197
Quinidine	-2.75002	3.74948	3.36339	2427
Quinacrine Dihydrochloride	-1.19998	27.551	3.19223	2450
Niclosamide	-3.15757	13.5546	-3.12536	723
Dihydroartemisinine	-3.06571	26.7119	-1.03798	1767

## Sheet: List of 21
INN	Robust Zscore %PI+ nuclei	% PI+ Nuclei	Robust Zscore Nb nuclei	Nb nuclei	IC50 Vero-81 N=1	IC50 Vero-81 N=2
Flupenthixol Dihydrochloride	-3.92036	3.10228	1.81113	2063	1.382	5.2
Triflupromazine Hydrochloride	-3.04231	0.959112	1.74606	1981	1.908	5.65
Amodiaquine Dihydrochloride Dihydrate	-3.11163	0.297324	1.88023	2018	3.706	1.713
Piperacetazine	-3.67949	14.52	1.69255	2927	3.792	6.104
Perphenazine	-3.11998	5.82278	1.57916	2370	4.162	4.991
Clofoctol	-4.90581	5.80229	2.74044	2792	4.507	4.407
Trifluoperazine Dihydrochloride	-3.09734	0.433735	2.08693	2075	4.791	12.35
Prochlorperazine Dimaleate	-4.2529	0.113636	3.87029	2640	4.799	6.23
Zuclopenthixol	-4.64004	8.05751	3.41663	2991	5.042	5.568
Posaconazole	-4.70244	13.0834	1.83881	2507	5.321	2.456
Mequitazine	-3.07225	6.36395	3.49558	2907	5.337	5.516
Fluphenazine Dihydrochloride	-3.05687	0.820068	2.07968	2073	5.409	2.594
Metergoline	-4.17927	3.5968	1.98006	2252	5.309	2.468
Chloroquine	-4.26555	0	6.63249	3414	5.44	1.576
Nitazoxanide	-2.82576	5.06725	4.80689	3197	5.596	4.5
Carpipramine	-4.39509	10.1361	0.4944	2131	5.798	5.209
Spiperone	-3.13352	0.0883132	6.88089	3397	5.932	6.868
Niclosamide	-3.15757	13.5546	-3.12536	723	0.0828	0.1261
Voxtalisib Analogue	-3.30034	6.27366	3.41545	3698	12.18	6.167
Clomipramine Hydrochloride	-3.06616	0.731351	1.9999	2051	13.2	13.32
Maprotiline Hydrochloride	-3.11626	0.253058	3.16032	2371	13.23	13.05

## Sheet: List of 8
INN	Robust Zscore %PI+ nuclei	% PI+ Nuclei	Robust Zscore Nb nuclei	Nb nuclei	IC50 Vero-81 N=1	IC50 Vero-81 N=2	IC50 Vero-81-TMPRSS2
Clofoctol	-4.90581	5.80229	2.74044	2792	4.507	4.407	4.321
Chloroquine	-4.26555	0	6.63249	3414	5.44	1.576	N/A
Flupenthixol Dihydrochloride	-3.92036	3.10228	1.81113	2063	1.382	5.2	N/A
Perphenazine	-3.11998	5.82278	1.57916	2370	4.162	4.991	5.284
Amodiaquine Dihydrochloride Dihydrate	-3.11163	0.297324	1.88023	2018	3.706	1.713	N/A
Triflupromazine Hydrochloride	-3.04231	0.959112	1.74606	1981	1.908	5.65	N/A
Nitazoxanide	-2.82576	5.06725	4.80689	3197	5.596	4.5	5.338
Niclosamide	-3.15757	13.5546	-3.12536	723	0.0828	0.1261	0.5319

## Sheet: List of 3
INN	Robust Zscore %PI+ nuclei	% PI+ Nuclei	Robust Zscore Nb nuclei	Nb nuclei	IC50 Vero-81 N=1	IC50 Vero-81 N=2	IC50 Vero-81-TMPRSS2
Clofoctol	-4.90581	5.80229	2.74044	2792	4.507	4.407	4.321
Perphenazine	-3.11998	5.82278	1.57916	2370	4.162	4.991	5.284
Nitazoxanide	-2.82576	5.06725	4.80689	3197	5.596	4.5	5.338
