# Supplementary material for: Clofoctol inhibits SARS-CoV-2 replication and reduces lung pathology in mice
Source: PLoS Pathog. 2022 May 19;18(5):e1010498. doi: 10.1371/journal.ppat.1010498 (PMC9119441; doi:10.1371/journal.ppat.1010498)
Supplement: S3 Table — (XLSX) [file ppat.1010498.s003.xlsx]

## Sheet: Feuil1
GAPDH	Forward 5’-GCAAAGTGGAGATTGTTGCCA-3’
	Reverse 5’-GCCTTGACTGTGCCGTTGA-3’
RdRp SARS-CoV-2	Forward 5’-GTGARATGGTCATGTGTGGCGG-3’
	Reverse 5’-CARATGTTAAASACACTATTAGCATA-3’
IL-6	Forward 5’-CAACCACGGCCTTCCCTACT-3’
	Reverse 5’-CCACGATTTCCCAGAGAACATG-3’
TNFa	Forward 5’-CATCTTCTCAAAATTCGAGTGACA-3’
	Reverse 5’-TGGGAGTAGACAAGGTACAACCC-3’
IL-12p40	Forward 5’-GACCCTGCCCATTGAACTGGC-3’
	Reverse 5’-CAACGTTGCATCCTAGGATCG-3’
IFNg	Forward 5’-CAACAGCAAGGCGAAAAAG-3’
	Reverse 5’-GTGGACCACTCGGATGAGCT-3’
IL-17a	Forward 5’-CCGCAATGAAGACCCTGATAGA-3’
	Reverse 5’-AGAATTCATGTCGTGGTCCAGC-3’
IFNb	Forward 5’-TGGGTGGAATGAGACTATTGTTG-3’
	Reverse 5’-CTCCCACGTCAATCTTTCCTC-3’
MX1	Forward 5’-TGCAGAGGTCAGCAGGACATC-3’
	Reverse 5’-GGCAGTTTGGACCATCTCTGAA-3’
IFI44	Forward 5’-GGCCATGAGAACTCGTTTGACA-3’
	Reverse 5’-ACTTCTGCACACTCGCCTTGTA-3’
Isg15	Forward 5’-GGCCACAGCAACATCTATGAGG-3’
	Reverse 5’-CTCGAAGCTCAGCCAGAACTG-3’
Occludin	Forward 5’-AGCAGCCCTCAGGTGACTGTTATT-3’
	Reverse 5’-ACGACGTTAACTCCTGAACAAGCA-3’
ZO-1	Forward 5’-AGGTCTTCGCAGCTCCAAGAGAAA-3’
	Reverse 5’-ATCTGGCTCCTCTCTTGCCAACTT-3’
